# Supplementary material for: Multilevel and Quasi Monte Carlo Methods for the Calculation of the Expected Value of Partial Perfect Information
Source: Med Decis Making. 2021 Jul 7;42(2):168–81. doi: 10.1177/0272989X211026305 (PMC8777326; doi:10.1177/0272989X211026305)
Supplement: sj-bib-2-mdm-10.1177_0272989X211026305 – Supplemental material for Multilevel and Quasi Monte Carlo Methods for the Calculation of the Expected Value of Partial Perfect Information [file sj-bib-2-mdm-10.1177_0272989X211026305.bib]

@article{MG08,
  title={Multilevel {M}onte {C}arlo path simulation},
  author={Giles, M.B.},
  journal={Operations Research},
  volume={56},
  number={3},
  pages={607--617},
  year={2008},
  publisher={INFORMS}
}

@inproceedings{XG18,
  title={{QMC} Sampling from Empirical Datasets},
  author={Xie, F. and Giles, M.B. and He, Z.},
  booktitle={International Conference on Monte Carlo and Quasi-Monte Carlo Methods in Scientific Computing},
  pages={523--539},
  year={2018},
  organization={Springer}
}

@article{MG15,
  title={Multilevel {M}onte {C}arlo methods},
  author={Giles, M.B.},
  journal={Acta Numerica},
  volume={24},
  pages={259--328},
  year={2015},
  publisher={Cambridge University Press}
}

@book{PG13,
  title={Monte {C}arlo methods in financial engineering},
  author={Glasserman, P.},
  volume={53},
  year={2013},
  publisher={Springer Science \& Business Media}
}

@article{GG17,
  title={Decision-making under uncertainty: using {MLMC} for efficient estimation of {EVPPI}},
  author={Giles, M.B. and Goda, T.},
  journal={Statistics and Computing},
  volume={29},
  number={4},
  pages={739--751},
  year={2019},
  publisher={Springer}
}

@article{OA03,
  title={Quasi-{M}onte {C}arlo sampling},
  author={Owen, A.B.},
  journal={Monte Carlo Ray Tracing: Siggraph},
  volume={1},
  pages={69--88},
  year={2003}
}

@incollection{HF98,
  title={Lattice rules: how well do they measure up?},
  author={Hickernell, F.},
  booktitle={Random and quasi-random point sets},
  pages={109--166},
  year={1998},
  publisher={Springer}
}

@article{LW81,
  title={A perspective on the use of control variables to increase the efficiency of {M}onte {C}arlo simulations},
  author={Lavenberg, S. and Welch, P.},
  journal={Management Science},
  volume={27},
  number={3},
  pages={322--335},
  year={1981},
  publisher={INFORMS}
}

@book{SWC12,
  title={Evidence synthesis for decision making in healthcare},
  author={Sutton, A.J. and Welton, N.J. and Cooper, N.},
  volume={132},
  year={2012},
  publisher={John Wiley \& Sons}
}

@book{SR00,
  title={Applied statistical decision theory},
  author={Schlaifer, R. and Raiffa, H.},
  publisher={New York: Wiley},
  year={2000}
}

@article{ALC04,
  title={Expected value of sample information calculations in medical decision modeling},
  author={Ades, A.E. and Lu, G. and Claxton, K.},
  journal={Medical Decision Making},
  volume={24},
  number={2},
  pages={207--227},
  year={2004},
  publisher={Sage Publications}
}

@article{BKOC07,
  title={Calculating partial expected value of perfect information via {M}onte {C}arlo sampling algorithms},
  author={Brennan, A. and Kharroubi, S. and O'Hagan, A. and Chilcott, J.},
  journal={Medical Decision Making},
  volume={27},
  number={4},
  pages={448--470},
  year={2007},
  publisher={Sage Publications Sage CA: Los Angeles, CA}
}

@article{WT15,
  title={Value of information: we've got speed, what more do we need?},
  author={Welton, N.J. and Thom, H.H.},
  journal={Medical Decision Making},
  volume={35},
  number={5},
  pages={564--566},
  year={2015},
  publisher={SAGE Publications Sage CA: Los Angeles, CA}
}

@article{MAP14,
  title={Strategies for efficient computation of the expected value of partial perfect information},
  author={Madan, J. and Ades, A.E. and Price, M. and Maitland, K. and Jemutai, J. and Revill, P. and Welton, N.J.},
  journal={Medical Decision Making},
  volume={34},
  number={3},
  pages={327--342},
  year={2014},
  publisher={Sage Publications Sage CA: Los Angeles, CA}
}

@article{BK07,
  title={Efficient computation of partial expected value of sample information using {B}ayesian approximation},
  author={Brennan, A. and Kharroubi, S.A.},
  journal={Journal of Health Economics},
  volume={26},
  number={1},
  pages={122--148},
  year={2007},
  publisher={Elsevier}
}

@article{JGK15,
  title={Computing expected value of partial sample information from probabilistic sensitivity analysis using linear regression metamodeling},
  author={Jalal, H. and Goldhaber-Fiebert, J.D. and Kuntz, K.M.},
  journal={Medical Decision Making},
  volume={35},
  number={5},
  pages={584--595},
  year={2015},
  publisher={SAGE Publications Sage CA: Los Angeles, CA}
}

@article{SOB15,
  title={Estimating the expected value of sample information using the probabilistic sensitivity analysis sample: a fast, nonparametric regression-based method},
  author={Strong, M. and Oakley, J.E. and Brennan, A. and Breeze, P.},
  journal={Medical Decision Making},
  volume={35},
  number={5},
  pages={570--583},
  year={2015},
  publisher={SAGE Publications Sage CA: Los Angeles, CA}
}

@article{SOB14,
  title={Estimating multiparameter partial expected value of perfect information from a probabilistic sensitivity analysis sample: a nonparametric regression approach},
  author={Strong, M. and Oakley, J.E. and Brennan, A.},
  journal={Medical Decision Making},
  volume={34},
  number={3},
  pages={311--326},
  year={2014},
  publisher={Sage Publications Sage CA: Los Angeles, CA}
}

@article{GT16,
  title={Unbiased {M}onte {C}arlo estimation for the expected value of partial perfect information},
  author={Goda, T.},
  journal={ArXiv preprint arXiv:1604.01120},
  year={2016}
}

@article{OBTC10,
  title={Simulation sample sizes for {M}onte {C}arlo partial {EVPI} calculations},
  author={Oakley, J.E. and Brennan, A. and Tappenden, P. and Chilcott, J.},
  journal={Journal of Health Economics},
  volume={29},
  number={3},
  pages={468--477},
  year={2010},
  publisher={Elsevier}
}

@article{SBB17,
  title={Oral anticoagulants for primary prevention, treatment and secondary prevention of venous thromboembolic disease, and for prevention of stroke in atrial fibrillation: systematic review, network meta-analysis and cost-effectiveness analysis},
  author={Sterne, J.A. and Bodalia, P.N. and Bryden, P.A. and Davies, P.A. and L{\'o}pez-L{\'o}pez, J.A. and Okoli, G.N. and Thom, H.H. and Caldwell, D.M. and Dias, S. and Eaton, D. and others},
  year={2017},
  publisher={NIHR Journals Library}
}

@article{LST17,
  title={Oral anticoagulants for prevention of stroke in atrial fibrillation: systematic review, network meta-analysis, and cost effectiveness analysis},
  author={L{\'o}pez-L{\'o}pez, J.A. and Sterne, J.A. and Thom, H.H. and Higgins, J.P. and Hingorani, A.D. and Okoli, G.N. and Davies, P.A. and Bodalia, P.N. and Bryden, P.A. and Welton, N.J. and others},
  journal={BMJ},
  volume={359},
  pages={j5058},
  year={2017},
  publisher={British Medical Journal Publishing Group}
}

@techreport{NICE,
 title={The {NICE} {G}uideline on the {T}reatment and {M}anagement of {D}epression in {A}dults {U}pdated {E}dition.},
 institution={National Institute for Health and Clinical Excellence, CG90, London},
 author={NICE},
 year={2010}
}


@book{LJB12,
  title={The {BUGS} book: {A} practical introduction to {B}ayesian analysis},
  author={Lunn, D. and Jackson, C. and Best, N. and Thomas, A. and Spiegelhalter, D.},
  year={2012},
  publisher={CRC press}
}

@article{DSA13,
  title={Evidence synthesis for decision making 2: a generalized linear modeling framework for pairwise and network meta-analysis of randomized controlled trials},
  author={Dias, S. and Sutton, A.J. and Ades, A.E. and Welton, N.J.},
  journal={Medical Decision Making},
  volume={33},
  number={5},
  pages={607--617},
  year={2013},
  publisher={Sage Publications Sage CA: Los Angeles, CA}
}

@article{HBM99,
  title={Antithrombotic therapy to prevent stroke in patients with atrial fibrillation: a meta-analysis},
  author={Hart, R.G. and Benavente, O. and McBride, R. and Pearce, L.A.},
  journal={Annals of internal medicine},
  volume={131},
  number={7},
  pages={492--501},
  year={1999},
  publisher={Am Coll Physicians}
}

@article{DWS13,
  title={Evidence synthesis for decision making 5: the baseline natural history model},
  author={Dias, S. and Welton, N.J. and Sutton, A.J. and Ades, A.E.},
  journal={Medical Decision Making},
  volume={33},
  number={5},
  pages={657--670},
  year={2013},
  publisher={Sage Publications Sage CA: Los Angeles, CA}
}

@article{RC98,
  title={Monte {C}arlo and quasi-{M}onte {C}arlo methods},
  author={Caflisch, R.E.},
  journal={Acta Numerica},
  volume={7},
  pages={1--49},
  year={1998},
  publisher={Cambridge University Press}
}

@article{GM18,
  title={Decision-theoretic sensitivity analysis for reservoir development under uncertainty using multilevel quasi-{M}onte {C}arlo methods},
  author={Goda, T. and Murakami, D. and Tanaka, K. and Sato, K.},
  journal={Computational Geosciences},
  pages={1--12},
  year={2018},
  publisher={Springer}
}

@article{BS94,
  title={Fast multilevel implementation of recursive spectral bisection for partitioning unstructured problems},
  author={Barnard, S.T. and Simon, H.D.},
  journal={Concurrency and Computation: Practice and Experience},
  volume={6},
  number={2},
  pages={101--117},
  year={1994},
  publisher={Wiley Online Library}
}

@article{HMB16,
  title={Estimating the expected value of partial perfect information in health economic evaluations using integrated nested {L}aplace approximation},
  author={Heath, A. and Manolopoulou, I. and Baio, G.},
  journal={Statistics in Medicine},
  volume={35},
  number={23},
  pages={4264--4280},
  year={2016},
  publisher={Wiley Online Library}
}

@book{BBH17,
  title={Bayesian cost-effectiveness analysis with the {R} package {BCEA}},
  author={Baio, G. and Berardi, A. and Heath, A.},
  year={2017},
  publisher={Springer}
}

@article{TB04,
  title={Randomization of quasi-{M}onte {C}arlo methods for error estimation: survey and normal approximation},
  author={Tuffin, B.},
  journal={Monte Carlo Methods and Applications mcma},
  volume={10},
  number={3-4},
  pages={617--628},
  year={2004},
  publisher={Walter de Gruyter}
}

@book{DR10,
  title={Probability: theory and examples},
  author={Durrett, R.},
  year={2010},
  publisher={Cambridge university press}
}

@article{MN16,
  title={An efficient estimator for the expected value of sample information},
  author={Menzies, N.A.},
  journal={Medical Decision Making},
  volume={36},
  number={3},
  pages={308--320},
  year={2016},
  publisher={SAGE Publications Sage CA: Los Angeles, CA}
}

@article{HMB18,
  title={Efficient {M}onte {C}arlo Estimation of the Expected Value of Sample Information Using Moment Matching},
  author={Heath, A. and Manolopoulou, L. and Baio, G.},
  journal={Medical Decision Making},
  volume={38},
  number={2},
  pages={163--173},
  year={2018},
  publisher={Sage Publications Sage CA: Los Angeles, CA}
}

@book{AA58,
  title={An introduction to multivariate statistical analysis},
  author={Anderson, T.W.},
  volume={2},
  year={1958},
  publisher={Wiley New York}
}

@article{RG15,
  title={Unbiased estimation with square root convergence for {SDE} models},
  author={Rhee, C. and Glynn, P.W.},
  journal={Operations Research},
  volume={63},
  number={5},
  pages={1026--1043},
  year={2015},
  publisher={INFORMS}
}

@article{BKR15,
  title={Multilevel simulation of functionals of {B}ernoulli random variables with application to basket credit derivatives},
  author={Bujok, K. and Hambly, B.M. and Reisinger, C.},
  journal={Methodology and Computing in Applied Probability},
  volume={17},
  number={3},
  pages={579--604},
  year={2015},
  publisher={Springer}
}


@article{SCDM06,
  title={Whither trial-based economic evaluation for health care decision making?},
  author={Sculpher, M.J. and Claxton, K. and Drummond, M. and McCabe, C.},
  journal={Health Economics},
  volume={15},
  number={7},
  pages={677--687},
  year={2006},
  publisher={Wiley Online Library}
}

@book{BSC06,
  title={Decision modelling for health economic evaluation},
  author={Briggs, A. and Sculpher, M. and Claxton, K.},
  year={2006},
  publisher={OUP Oxford}
}


@article{Jackson2010,
  title={Structural and parameter uncertainty in {B}ayesian cost-effectiveness models},
  author={Jackson, C.H. and Sharples, L.D. and Thompson, S.G.},
  journal={Journal of the Royal Statistical Society Series C},
  volume={59},
  number={2},
  pages={233-253},
  year={2010}
}

@article{Thom2019a,
  title={Shared parameter model for competing risks and different data summaries in meta-analysis: Implications for common and rare outcomes},
  author={Thom, H.H.Z. and L{\'o}pez-L{\'o}pez, J.A. and Welton, N.J.},
  journal={Research Synthesis Methods},
  doi={10.1002/jrsm.1371},
  year={2019}
}

@article{Thom2019b,
  title={Directly {A}cting {O}ral {A}nticoagulants for the {P}revention of {S}troke in {A}trial {F}ibrillation in {E}ngland and {W}ales: {C}ost-{E}ffectiveness {M}odel},
  author={Thom, H. H. Z. and Hollingworth, W. and Sofat, R. and Wang, Z. and Fang, W. and Bodalia, P. N. and Bryden, P. A. and Davies, P. A. and Caldwell, D. M. and Dias, S. and Eaton, D. and Higgins, J. P. T. and Hingorani, A. D. and Lopez-Lopez, J. A. and Okoli, G. N. and Richards, A. and Salisbury, C. and Savovic, J. and Stephens-Boal, A. and Sterne, J. A. C. and Welton, N. J.},
  journal={MDM Policy and Practice},
  volume={4},
  number={2},
  doi={10.1177/2381468319866828},
  year={2019}
}

@book{Ripley2006,
  title={Stochastic {S}imulation},
  author={Ripley, B.D.},
  year={2006},
  publisher={Wiley New Jersey}
}

@Manual{Christophe2020,
    title = {randtoolbox: Generating and Testing Random Numbers},
    author = {Dutang Christophe and Savicky Petr},
    year = {2020},
    note = {R package version 1.30.1},
  }


@article{kunst2020computing,
  title={Computing the expected value of sample information efficiently:
practical guidance and recommendations for four model-based methods},
  author={Kunst, N. and Wilson, E.C.F. and Glynn, D. and
Alarid-Escudero, F. and Baio, G. and Brennan, A. and Fairley, M. and
Goldhaber-Fiebert, J. D. and Jackson, C. and Jalal, H. and Menzies, N.
and Strong, M. and Thom, H. and Heath, A.},
  journal={Value in Health},
  volume={23},
  number={6},
  pages={734--742},
  year={2020},
  publisher={Elsevier}
}

@Manual{Aslett2016,
  title = {mlmc: Multi-Level Monte Carlo},
  author = {Aslett, L. J. M. and Giles, M. B. and Nagapetyan, T. and Vollmer, S. J.},
  year = {2016},
  note = {R package version 1.0.0},
  url = {https://CRAN.R-project.org/package=mlmc},
}

@article{Aslett2017,
  author={Aslett, L. J. M. and Nagapetyan, T. and Vollmer, S. J.},
  year={2017},
  title={Multilevel Monte Carlo for Reliability Theory},
  volume={165},
  pages={188--196},
  doi={10.1016/j.ress.2017.03.003},
  url={http://dx.doi.org/10.1016/j.ress.2017.03.003},
  journal={Reliability Engineering and System Safety}
}
